# Supplementary material for: Genome Wide Identification and Annotation of NGATHA Transcription Factor Family in Crop Plants
Source: Int J Mol Sci. 2022 Jun 25;23(13):7063. doi: 10.3390/ijms23137063 (PMC9266525; doi:10.3390/ijms23137063)
Supplement: Supplementary file 1 [file ijms-23-07063-s001.zip]

Archive with 2 entries (2 files):
- Supplementary figures _IJMS.pdf
- Supplementary tables _IJMS.pdf
